# Supplementary material for: Socio-economic factors constrain climate change adaptation in a tropical export crop
Source: Nat Food. 2025 Mar 6;6(4):343–52. doi: 10.1038/s43016-025-01130-1 (PMC12018255; doi:10.1038/s43016-025-01130-1)
Supplement: Supplementary file 3 — GeoTIFF image files. [file 43016_2025_1130_MOESM3_ESM.zip]

Archive with 8 entries (8 files):
- Fig1a.tif
- __MACOSX/._Fig1a.tif
- Fig1b.tif
- __MACOSX/._Fig1b.tif
- Fig1c.tif
- __MACOSX/._Fig1c.tif
- Fig1d.tif
- __MACOSX/._Fig1d.tif
