# Supplementary material for: Socio-economic factors constrain climate change adaptation in a tropical export crop
Source: Nat Food. 2025 Mar 6;6(4):343–52. doi: 10.1038/s43016-025-01130-1 (PMC12018255; doi:10.1038/s43016-025-01130-1)
Supplement: Supplementary file 4 — Statistical source data (CSV). [file 43016_2025_1130_MOESM4_ESM.csv]

name	landuse	q05	q25	q50	q75	q95
ele	banana	7	13	28	82.1462994836489	439.387387387387
ele	crops	24	110	323	595	1608
ele	all	23	115	260	673	2683
irr	banana	0	0.042922278192754	4.85628232955933	23.5392352512905	65.2704719094669
irr	crops	0	0.0022751559736207	0.206028297543526	1.46150425076485	25.991720199585
irr	all	0	0	0	0.195921745151281	6.29418902397154
lat	banana	-17.9578995	-2.7912935	9.3753245	14.0419725	18.7086205
lat	crops	-34.8744985	-25.6245355	-15.3745765	12.1253135	33.0418965
lat	all	-31.7078445	-17.3745685	-5.9579475	8.8753265	32.7085645
lon	banana	-92.9586415	-86.5771310784314	-79.8753605	-76.7087065	-44.8240172853403
lon	crops	-102.2086045	-81.2920215	-59.2921095	-50.1254795	-40.4588515
lon	all	-105.8752565	-77.2920375	-65.2087525	-55.1254595	-42.6255095
ph	banana	5.00361115164338	5.52708894164622	5.92297546068827	6.24304542758248	6.67486409269846
ph	crops	5.02999973297119	5.39800024032593	5.9060001373291	6.58799982070923	7.52799987792969
ph	all	4.12148342132568	4.90700006484985	5.49100017547607	6.5	7.93400001525879
pop	banana	2.88382423462963	52.3798587036133	85.8674097305689	166.842534166701	606.412214690564
pop	crops	0.116937708482146	0.908602431416512	3.69641673564911	20.7072153091431	167.346826934814
pop	all	0.00152314695296808	0.194079283624887	1.28569048643112	8.51790332794189	104.175943374634
port	banana	14.3054609828525	30.6503235031577	50.4627467564174	85.5174467722575	518.308814796242
port	crops	45.4979705810547	142.417877197266	288.231424967448	461.136291503906	871.605168151855
port	all	48.9199340820312	162.491619110107	322.295547485352	534.877090454102	877.746771240234
prec	banana	565.958333333333	1063.75789473684	1778.53691275168	2495.50862068966	3645.33333333333
prec	crops	482	832	1195	1538	2001
prec	all	218	812	1411	1999	2873
psea	banana	29.1711225076155	42.3392419226376	83.283713785426	95.3144208635603	115.404920305525
psea	crops	15.9209825992584	43.2479147911072	63.9389228820801	82.8232345581055	108.004493713379
psea	all	17.0315386772156	42.7954692840576	61.1615734100342	79.2454299926758	108.310879135132
tavg	banana	22.9469044303311	25.1802730560303	26.0924515347999	26.9167874654134	27.8622660917394
tavg	crops	15.2330417633057	17.6244163513184	21.6327495574951	24.1827816963196	26.4273128509521
tavg	all	11.1289605140686	18.6046977043152	23.5644788742065	25.8217506408691	26.9011606216431
tdir	banana	7.72202406610761	8.51729186943599	9.61360273361206	11.3953438103199	13.1160369932483
tdir	crops	9.13775099515915	11.371166229248	12.3832502365112	13.405083656311	16.2777500152588
tdir	all	8.44642930030823	9.88664555549622	11.6104173660278	13.2279167175293	17.1948211669922
tiso	banana	61.647918200252	73.7826188509582	76.7407774633291	78.5513661702474	89.4641224698323
tiso	crops	39.9903030395508	48.8725128173828	62.8824996948242	69.4491653442383	77.5623931884766
tiso	all	41.5644969940186	54.4456729888916	68.5227355957031	77.7815933227539	86.9073829650879
tmax	banana	30.225244653636	31.3410068601872	32.0480003356934	33.9091194470723	35.4865171644423
tmax	crops	27.0779991149902	30.2189998626709	31.6030006408691	33.4230003356934	35.6180000305176
tmax	all	21.5201503753662	30.4930000305176	32.1520004272461	33.5219993591309	35.5559997558594
tmin	banana	13.4611874580383	18.5341494144538	19.2363370139644	20.8384863760619	22.6879997253418
tmin	crops	-1.11199998855591	4.52400016784668	10.4849996566772	14.5539999008179	19.777193069458
tmin	all	-3.28900003433228	5.56999969482422	14.0959997177124	19.0920009613037	21.6079998016357
tsea	banana	26.2272620577844	72.9274240442224	84.0971516654605	111.622826720058	225.984810085472
tsea	crops	66.8430282592774	132.95951461792	251.904815673828	490.549926757812	789.687896728516
tsea	all	34.6198566436768	59.2897157669067	152.425712585449	394.336151123047	751.006335449219
