# Supplementary material for: Socio-economic factors constrain climate change adaptation in a tropical export crop
Source: Nat Food. 2025 Mar 6;6(4):343–52. doi: 10.1038/s43016-025-01130-1 (PMC12018255; doi:10.1038/s43016-025-01130-1)
Supplement: Supplementary file 5 — Statistical source data (CSV). [file 43016_2025_1130_MOESM5_ESM.zip › Fig3a.csv]

tavc	precc	irrwm
17.75	100	NA
17.75	300	NA
17.75	500	NA
17.75	700	NA
17.75	900	NA
17.75	1100	NA
17.75	1300	NA
17.75	1500	NA
17.75	1700	NA
17.75	1900	0.08111148327589035
17.75	2100	NA
17.75	2300	NA
17.75	2500	NA
17.75	2700	NA
17.75	2900	NA
17.75	3300	NA
18.25	100	NA
18.25	300	NA
18.25	500	NA
18.25	700	NA
18.25	900	NA
18.25	1100	NA
18.25	1300	7.296839718247661
18.25	1500	14.96306037902832
18.25	1700	NA
18.25	1900	NA
18.25	2100	NA
18.25	2300	NA
18.25	2500	NA
18.25	2700	NA
18.25	2900	NA
18.25	3100	NA
18.25	3300	NA
18.25	3500	NA
18.75	100	NA
18.75	300	NA
18.75	500	NA
18.75	700	NA
18.75	900	NA
18.75	1100	NA
18.75	1300	NA
18.75	1500	0.2275204956531525
18.75	1700	0.5924335718154907
18.75	1900	NA
18.75	2100	0
18.75	2300	NA
18.75	2500	NA
18.75	2700	NA
18.75	2900	NA
18.75	3100	NA
18.75	3300	NA
18.75	3500	NA
18.75	3700	NA
19.25	100	NA
19.25	300	NA
19.25	500	NA
19.25	700	NA
19.25	900	NA
19.25	1100	NA
19.25	1300	4.507374722763863
19.25	1500	1.1424298629145087
19.25	1700	1.9049863415281036
19.25	1900	0.22131049633026123
19.25	2100	NA
19.25	2300	NA
19.25	2500	NA
19.25	2700	NA
19.25	2900	NA
19.25	3100	NA
19.25	3300	NA
19.25	3500	NA
19.25	3900	NA
19.75	100	NA
19.75	300	NA
19.75	500	NA
19.75	700	NA
19.75	900	NA
19.75	1100	13.784259796142578
19.75	1300	3.546211276574203
19.75	1500	1.2586453359055327
19.75	1700	3.1429808892201496
19.75	1900	0.35409820079803467
19.75	2100	0.6612070202827454
19.75	2300	NA
19.75	2500	NA
19.75	2700	NA
19.75	2900	NA
19.75	3100	NA
19.75	3300	NA
19.75	3500	NA
19.75	3700	NA
19.75	3900	NA
20.25	100	NA
20.25	300	NA
20.25	500	NA
20.25	700	NA
20.25	900	NA
20.25	1100	6.954592227935791
20.25	1300	5.398890424344427
20.25	1500	0.12964906542872678
20.25	1700	2.1380476856787802
20.25	1900	0.11064969748258592
20.25	2100	0
20.25	2300	0
20.25	2500	NA
20.25	2700	NA
20.25	2900	NA
20.25	3100	NA
20.25	3300	NA
20.25	3500	NA
20.25	3700	NA
20.25	3900	NA
20.25	4100	NA
20.75	100	NA
20.75	300	NA
20.75	500	NA
20.75	700	NA
20.75	900	NA
20.75	1100	5.486086845397949
20.75	1300	3.9664617221667124
20.75	1500	0.2907189479828086
20.75	1700	8.686000541743313
20.75	1900	0.022169077288336697
20.75	2100	0.04819985989752125
20.75	2300	NA
20.75	2500	NA
20.75	2700	NA
20.75	2900	NA
20.75	3100	NA
20.75	3300	NA
20.75	3500	NA
20.75	3700	NA
20.75	3900	NA
20.75	4100	NA
21.25	100	NA
21.25	300	NA
21.25	500	NA
21.25	700	NA
21.25	900	0
21.25	1100	1.5004949569702148
21.25	1300	2.2522871639555495
21.25	1500	0.2425518929334965
21.25	1700	0.01794094179405964
21.25	1900	0.2597502159292329
21.25	2100	0
21.25	2300	NA
21.25	2500	NA
21.25	2700	NA
21.25	2900	NA
21.25	3100	NA
21.25	3300	NA
21.25	3500	NA
21.25	3700	NA
21.25	3900	NA
21.25	4100	NA
21.75	100	NA
21.75	300	NA
21.75	500	NA
21.75	700	NA
21.75	900	3.9736277908531523
21.75	1100	5.173802852630615
21.75	1300	0.3326694071292877
21.75	1500	0.07998588388000573
21.75	1700	0.23670553856123416
21.75	1900	0.9632403849083166
21.75	2100	NA
21.75	2300	NA
21.75	2500	NA
21.75	2700	NA
21.75	2900	NA
21.75	3100	NA
21.75	3300	NA
21.75	3500	NA
21.75	3700	NA
21.75	3900	NA
21.75	4100	NA
22.25	100	NA
22.25	300	NA
22.25	500	0.2743179283993529
22.25	700	0.4019101712273871
22.25	900	6.534913461077751
22.25	1100	0.6408439758068951
22.25	1300	7.286764144897461
22.25	1500	0.1759433577016362
22.25	1700	1.042184007385728
22.25	1900	NA
22.25	2100	NA
22.25	2300	NA
22.25	2500	NA
22.25	2700	NA
22.25	2900	NA
22.25	3100	NA
22.25	3300	NA
22.25	3500	NA
22.25	3700	NA
22.25	3900	14.238869667053224
22.25	4100	NA
22.75	100	NA
22.75	300	NA
22.75	500	NA
22.75	700	2.1655023829290503
22.75	900	0.8759701387917339
22.75	1100	1.4125012537389554
22.75	1300	2.5990030765533447
22.75	1500	0.6010746233797672
22.75	1700	0
22.75	1900	NA
22.75	2100	NA
22.75	2300	NA
22.75	2500	NA
22.75	2700	NA
22.75	2900	NA
22.75	3100	NA
22.75	3300	NA
22.75	3500	NA
22.75	3700	NA
22.75	3900	NA
22.75	4100	NA
23.25	100	25.97660408986381
23.25	300	NA
23.25	500	NA
23.25	700	0.3684977889060974
23.25	900	3.5954802131942576
23.25	1100	7.901697260417055
23.25	1300	3.6057473093690913
23.25	1500	0.24026362407971774
23.25	1700	8.99674684088293
23.25	1900	NA
23.25	2100	NA
23.25	2300	NA
23.25	2500	NA
23.25	2700	3.059842932990031
23.25	2900	0
23.25	3100	NA
23.25	3300	NA
23.25	3500	NA
23.25	3700	NA
23.25	3900	NA
23.25	4100	NA
23.75	100	20.96666921435921
23.75	300	9.4345855712890625
23.75	500	NA
23.75	700	0.7163072562707897
23.75	900	12.234535786997393
23.75	1100	2.44011202429121
23.75	1300	8.24255897480891
23.75	1500	0.5297676021850087
23.75	1700	2.9325750121523377
23.75	1900	0.6252139806747437
23.75	2100	0
23.75	2300	NA
23.75	2500	2.7072880268096924
23.75	2700	4.980244386041377
23.75	2900	NA
23.75	3100	NA
23.75	3300	NA
23.75	3500	NA
23.75	3700	NA
23.75	3900	NA
23.75	4100	NA
24.25	100	31.545688468240698
24.25	300	0.9897783994674684
24.25	500	1.4059189558029177
24.25	700	0.7459380618100118
24.25	900	2.3443305535492223
24.25	1100	14.191252389896787
24.25	1300	0.08086565266383315
24.25	1500	0.33149445660924887
24.25	1700	35.08292759811846
24.25	1900	0.05381390929708085
24.25	2100	3.7275874230211263
24.25	2300	2.538755319925087
24.25	2500	5.940447229585719
24.25	2700	3.1901660857872542
24.25	2900	NA
24.25	3100	0
24.25	3300	NA
24.25	3500	NA
24.25	3700	NA
24.25	3900	NA
24.25	4100	NA
24.75	100	NA
24.75	300	NA
24.75	500	25.60691682930591
24.75	700	1.9241774671056782
24.75	900	7.274805366419566
24.75	1100	9.848120381667217
24.75	1300	8.818089568361204
24.75	1500	6.156823091589621
24.75	1700	60.09696550463734
24.75	1900	13.938645410612315
24.75	2100	8.963024691864508
24.75	2300	7.082109685804113
24.75	2500	5.7819716395114344
24.75	2700	NA
24.75	2900	0
24.75	3100	0
24.75	3300	0
24.75	3500	NA
24.75	3700	NA
24.75	3900	NA
24.75	4100	NA
25.25	300	17.111411157111647
25.25	500	49.45610686216929
25.25	700	38.042284403406
25.25	900	24.830956544954226
25.25	1100	21.02708333023262
25.25	1300	30.121077775315012
25.25	1500	43.69743791124769
25.25	1700	28.483797933008724
25.25	1900	14.275414827589971
25.25	2100	3.586776762296087
25.25	2300	0
25.25	2500	0.00890880543738603
25.25	2700	0
25.25	2900	2.5536907019521333
25.25	3100	0
25.25	3300	2.697979739122822
25.25	3500	0
25.25	3700	0
25.25	3900	0.08351663687492795
25.25	4100	NA
25.75	300	11.894089698791504
25.75	500	55.7324300051662
25.75	700	28.51542091369629
25.75	900	5.155145145011079
25.75	1100	43.263617782817754
25.75	1300	4.582187175750732
25.75	1500	1.3382209520819488
25.75	1700	0.760156306828899
25.75	1900	1.3539085951996628
25.75	2100	1.6835216167550706
25.75	2300	0.1016066562688614
25.75	2500	0.05175236863690052
25.75	2700	0.007599357097574255
25.75	2900	0.010284912527076898
25.75	3100	0
25.75	3300	0
25.75	3500	0.19830269183053043
25.75	3700	0.6415273609209698
25.75	3900	NA
25.75	4100	NA
26.25	500	NA
26.25	700	0.6953158974647522
26.25	900	22.21573447077495
26.25	1100	17.706086090056292
26.25	1300	18.52830969373928
26.25	1500	5.347439025125832
26.25	1700	7.508376231373882
26.25	1900	1.1866291589955398
26.25	2100	2.4397061151836983
26.25	2300	1.2755265240674747
26.25	2500	0.2684613184137548
26.25	2700	0.7978054205599016
26.25	2900	0.24579513747810716
26.25	3100	1.1059536803149597
26.25	3300	1.1613386030269686
26.25	3500	0.04511062089200408
26.25	3700	0.20101953072989673
26.25	3900	NA
26.25	4100	NA
26.75	500	NA
26.75	700	52.962656869714685
26.75	900	43.47950048731491
26.75	1100	28.197211097393325
26.75	1300	4.918379585593894
26.75	1500	3.3592776914627636
26.75	1700	4.267169952392578
26.75	1900	NA
26.75	2100	0.0024788115849213406
26.75	2300	0.6931032948124527
26.75	2500	0.003089788730151894
26.75	2700	0.2123102992773056
26.75	2900	8.49313735961914
26.75	3100	NA
26.75	3300	NA
26.75	3500	NA
26.75	3700	NA
26.75	3900	NA
26.75	4100	NA
27.25	500	NA
27.25	700	49.220211029052734
27.25	900	33.204864562961944
27.25	1100	56.83196592051324
27.25	1300	25.696692771172522
27.25	1500	8.442019802705168
27.25	1700	7.590444277917082
27.25	1900	11.52403823293238
27.25	2100	13.428795533071712
27.25	2300	8.999226571661284
27.25	2500	0.21446824486625285
27.25	2700	0.04836909529031846
27.25	2900	0.10846340612627231
27.25	3100	NA
27.25	3300	NA
27.25	3500	NA
27.25	3700	NA
27.25	3900	NA
27.25	4100	NA
27.75	500	9.13568115234375
27.75	700	9.084215272757575
27.75	900	0.06943504656534719
27.75	1100	35.87474808339598
27.75	1300	38.61784202964831
27.75	1500	2.3927507561687857
27.75	1700	6.439748901751324
27.75	1900	13.906628290695016
27.75	2100	12.72121916942746
27.75	2300	6.486221790313721
27.75	2500	11.351699396477965
27.75	2700	NA
27.75	2900	NA
27.75	3100	NA
27.75	3300	NA
27.75	3500	NA
27.75	3700	NA
27.75	3900	NA
27.75	4100	NA
28.25	500	NA
28.25	700	NA
28.25	900	41.750979740290646
28.25	1100	3.569356928094157
28.25	1300	NA
28.25	1500	8.964243115436211
28.25	1700	11.913090947766579
28.25	1900	NA
28.25	2100	NA
28.25	2300	NA
28.25	2500	NA
28.25	2700	NA
28.25	2900	NA
28.25	3100	NA
28.25	3300	NA
28.25	3500	NA
28.25	3700	NA
28.25	3900	NA
28.25	4100	NA
28.75	300	NA
28.75	500	NA
28.75	700	NA
28.75	900	NA
28.75	1300	NA
28.75	1500	0.31174869488000734
28.75	1700	0.7331413302880179
28.75	1900	NA
28.75	2100	NA
28.75	2300	NA
28.75	2500	NA
28.75	3500	NA
28.75	3700	NA
29.25	300	NA
29.25	500	NA
