# Supplementary material for: Socio-economic factors constrain climate change adaptation in a tropical export crop
Source: Nat Food. 2025 Mar 6;6(4):343–52. doi: 10.1038/s43016-025-01130-1 (PMC12018255; doi:10.1038/s43016-025-01130-1)
Supplement: Supplementary file 5 — Statistical source data (CSV). [file 43016_2025_1130_MOESM5_ESM.zip › Fig3b.csv]

tavc	precc	irrc	ban
17.75	100	0-5	0
17.75	100	>5	0
17.75	300	0-5	0
17.75	300	>5	0
17.75	500	0-5	0
17.75	500	>5	0
17.75	700	0-5	0
17.75	700	>5	0
17.75	900	0-5	0
17.75	900	>5	0
17.75	1100	0-5	0
17.75	1100	>5	0
17.75	1300	0-5	0
17.75	1300	>5	0
17.75	1500	0-5	0
17.75	1500	>5	0
17.75	1700	0-5	0
17.75	1700	>5	0
17.75	1900	0-5	13.40712070465088
17.75	1900	>5	0
17.75	2100	0-5	0
17.75	2100	>5	0
17.75	2300	0-5	0
17.75	2300	>5	0
17.75	2500	0-5	0
17.75	2700	0-5	0
17.75	2700	>5	0
17.75	2900	0-5	0
17.75	3300	0-5	0
18.25	100	0-5	0
18.25	100	>5	0
18.25	300	0-5	0
18.25	300	>5	0
18.25	500	0-5	0
18.25	500	>5	0
18.25	700	0-5	0
18.25	700	>5	0
18.25	900	0-5	0
18.25	900	>5	0
18.25	1100	0-5	0
18.25	1100	>5	0
18.25	1300	0-5	27.42484188079834
18.25	1300	>5	16.613128662109375
18.25	1500	0-5	0
18.25	1500	>5	10.85492706298828
18.25	1700	0-5	0
18.25	1700	>5	0
18.25	1900	0-5	0
18.25	1900	>5	0
18.25	2100	0-5	0
18.25	2300	0-5	0
18.25	2300	>5	0
18.25	2500	0-5	0
18.25	2700	0-5	0
18.25	2900	0-5	0
18.25	3100	0-5	0
18.25	3300	0-5	0
18.25	3500	0-5	0
18.75	100	0-5	0
18.75	100	>5	0
18.75	300	0-5	0
18.75	300	>5	0
18.75	500	0-5	0
18.75	500	>5	0
18.75	700	0-5	0
18.75	700	>5	0
18.75	900	0-5	0
18.75	900	>5	0
18.75	1100	0-5	0
18.75	1100	>5	0
18.75	1300	0-5	0
18.75	1300	>5	0
18.75	1500	0-5	14.00426959991455
18.75	1500	>5	0
18.75	1700	0-5	11.62393569946289
18.75	1700	>5	0
18.75	1900	0-5	0
18.75	1900	>5	0
18.75	2100	0-5	11.414361953735352
18.75	2100	>5	0
18.75	2300	0-5	0
18.75	2300	>5	0
18.75	2500	0-5	0
18.75	2700	0-5	0
18.75	2900	0-5	0
18.75	3100	0-5	0
18.75	3300	0-5	0
18.75	3500	0-5	0
18.75	3700	0-5	0
19.25	100	0-5	0
19.25	100	>5	0
19.25	300	0-5	0
19.25	300	>5	0
19.25	500	0-5	0
19.25	500	>5	0
19.25	700	0-5	0
19.25	700	>5	0
19.25	900	0-5	0
19.25	900	>5	0
19.25	1100	0-5	0
19.25	1100	>5	0
19.25	1300	0-5	144.08201599121094
19.25	1300	>5	93.15789318084717
19.25	1500	0-5	145.77502822875974
19.25	1500	>5	0
19.25	1700	0-5	276.3244743347168
19.25	1700	>5	0
19.25	1900	0-5	2.9160478115081787
19.25	1900	>5	0
19.25	2100	0-5	0
19.25	2100	>5	0
19.25	2300	0-5	0
19.25	2300	>5	0
19.25	2500	0-5	0
19.25	2700	0-5	0
19.25	2900	0-5	0
19.25	3100	0-5	0
19.25	3300	0-5	0
19.25	3500	0-5	0
19.25	3900	0-5	0
19.75	100	0-5	0
19.75	100	>5	0
19.75	300	0-5	0
19.75	300	>5	0
19.75	500	0-5	0
19.75	500	>5	0
19.75	700	0-5	0
19.75	700	>5	0
19.75	900	0-5	0
19.75	900	>5	0
19.75	1100	0-5	0
19.75	1100	>5	43.119625091552734
19.75	1300	0-5	25.371692419052124
19.75	1300	>5	17.85004425048828
19.75	1500	0-5	15.231310725212097
19.75	1500	>5	0
19.75	1700	0-5	41.012911796569824
19.75	1700	>5	11.129638671875
19.75	1900	0-5	158.9276580810547
19.75	1900	>5	0
19.75	2100	0-5	2.7229340076446533
19.75	2100	>5	0
19.75	2300	0-5	0
19.75	2300	>5	0
19.75	2500	0-5	0
19.75	2500	>5	0
19.75	2700	0-5	0
19.75	2900	0-5	0
19.75	3100	0-5	0
19.75	3300	0-5	0
19.75	3500	0-5	0
19.75	3700	0-5	0
19.75	3900	0-5	0
20.25	100	0-5	0
20.25	100	>5	0
20.25	300	0-5	0
20.25	300	>5	0
20.25	500	0-5	0
20.25	500	>5	0
20.25	700	0-5	0
20.25	700	>5	0
20.25	900	0-5	0
20.25	900	>5	0
20.25	1100	0-5	0
20.25	1100	>5	19.656843185424805
20.25	1300	0-5	49.32929611206055
20.25	1300	>5	33.644307136535645
20.25	1500	0-5	135.91832733154297
20.25	1500	>5	0
20.25	1700	0-5	1015.0957701206207
20.25	1700	>5	119.8484525680542
20.25	1900	0-5	99.14562225341795
20.25	1900	>5	0
20.25	2100	0-5	11.719517707824709
20.25	2100	>5	0
20.25	2300	0-5	12.7998046875
20.25	2300	>5	0
20.25	2500	0-5	0
20.25	2700	0-5	0
20.25	2900	0-5	0
20.25	3100	0-5	0
20.25	3300	0-5	0
20.25	3500	0-5	0
20.25	3700	0-5	0
20.25	3900	0-5	0
20.25	4100	0-5	0
20.75	100	0-5	0
20.75	100	>5	0
20.75	300	0-5	0
20.75	300	>5	0
20.75	500	0-5	0
20.75	500	>5	0
20.75	700	0-5	0
20.75	700	>5	0
20.75	900	0-5	0
20.75	900	>5	0
20.75	1100	0-5	0
20.75	1100	>5	8.038277626037598
20.75	1300	0-5	12.66901683807373
20.75	1300	>5	24.43078994750977
20.75	1500	0-5	662.606546998024
20.75	1500	>5	0
20.75	1700	0-5	78.26802921295166
20.75	1700	>5	294.3072872161865
20.75	1900	0-5	156.12886428833008
20.75	1900	>5	0
20.75	2100	0-5	33.798686027526855
20.75	2100	>5	0
20.75	2300	0-5	0
20.75	2300	>5	0
20.75	2500	0-5	0
20.75	2700	0-5	0
20.75	2900	0-5	0
20.75	3100	0-5	0
20.75	3300	0-5	0
20.75	3500	0-5	0
20.75	3700	0-5	0
20.75	3900	0-5	0
20.75	4100	0-5	0
21.25	100	0-5	0
21.25	100	>5	0
21.25	300	0-5	0
21.25	300	>5	0
21.25	500	0-5	0
21.25	500	>5	0
21.25	700	0-5	0
21.25	700	>5	0
21.25	900	0-5	73.46306610107422
21.25	900	>5	0
21.25	1100	0-5	13.984940528869627
21.25	1100	>5	0
21.25	1300	0-5	127.21155548095703
21.25	1300	>5	0
21.25	1500	0-5	705.5130462646484
21.25	1500	>5	5.876851558685303
21.25	1700	0-5	178.01813888549805
21.25	1700	>5	0
21.25	1900	0-5	272.4138288497925
21.25	1900	>5	0
21.25	2100	0-5	57.54714584350586
21.25	2300	0-5	0
21.25	2500	0-5	0
21.25	2500	>5	0
21.25	2700	0-5	0
21.25	2900	0-5	0
21.25	3100	0-5	0
21.25	3300	0-5	0
21.25	3300	>5	0
21.25	3500	0-5	0
21.25	3700	0-5	0
21.25	3900	0-5	0
21.25	4100	0-5	0
21.75	100	0-5	0
21.75	100	>5	0
21.75	300	0-5	0
21.75	300	>5	0
21.75	500	0-5	0
21.75	500	>5	0
21.75	700	0-5	0
21.75	700	>5	0
21.75	900	0-5	77.8074369430542
21.75	900	>5	0
21.75	1100	0-5	0
21.75	1100	>5	106.54247283935548
21.75	1300	0-5	55.14566802978515
21.75	1300	>5	0
21.75	1500	0-5	632.136923789978
21.75	1500	>5	0
21.75	1700	0-5	289.5670622587204
21.75	1700	>5	0
21.75	1900	0-5	259.45527744293213
21.75	1900	>5	10.64419651031494
21.75	2100	0-5	0
21.75	2100	>5	0
21.75	2300	0-5	0
21.75	2500	0-5	0
21.75	2700	0-5	0
21.75	2900	0-5	0
21.75	3100	0-5	0
21.75	3100	>5	0
21.75	3300	0-5	0
21.75	3500	0-5	0
21.75	3700	0-5	0
21.75	3900	0-5	0
21.75	4100	0-5	0
22.25	100	0-5	0
22.25	100	>5	0
22.25	300	0-5	0
22.25	300	>5	0
22.25	500	0-5	104.66867595911026
22.25	500	>5	0
22.25	700	0-5	30.114025831222534
22.25	700	>5	0
22.25	900	0-5	26.705995559692383
22.25	900	>5	238.7070770263672
22.25	1100	0-5	85.04992771148682
22.25	1100	>5	0
22.25	1300	0-5	0
22.25	1300	>5	234.6747283935547
22.25	1500	0-5	3570.5401232242584
22.25	1500	>5	0
22.25	1700	0-5	1953.0724868178368
22.25	1700	>5	0
22.25	1900	0-5	0
22.25	1900	>5	0
22.25	2100	0-5	0
22.25	2100	>5	0
22.25	2300	0-5	0
22.25	2500	0-5	0
22.25	2500	>5	0
22.25	2700	0-5	0
22.25	2700	>5	0
22.25	2900	0-5	0
22.25	2900	>5	0
22.25	3100	0-5	0
22.25	3100	>5	0
22.25	3300	0-5	0
22.25	3300	>5	0
22.25	3500	0-5	0
22.25	3700	0-5	0
22.25	3700	>5	0
22.25	3900	0-5	0
22.25	3900	>5	13.467188835144045
22.25	4100	0-5	0
22.75	100	0-5	0
22.75	100	>5	0
22.75	300	0-5	0
22.75	300	>5	0
22.75	500	0-5	0
22.75	500	>5	0
22.75	700	0-5	68.24050855636597
22.75	700	>5	0
22.75	900	0-5	404.46874618530273
22.75	900	>5	0
22.75	1100	0-5	734.2092790603638
22.75	1100	>5	0
22.75	1300	0-5	15.405305862426758
22.75	1300	>5	0
22.75	1500	0-5	2486.4129090309143
22.75	1500	>5	0
22.75	1700	0-5	368.2725591659546
22.75	1700	>5	0
22.75	1900	0-5	0
22.75	1900	>5	0
22.75	2100	0-5	0
22.75	2100	>5	0
22.75	2300	0-5	0
22.75	2300	>5	0
22.75	2500	0-5	0
22.75	2700	0-5	0
22.75	2900	0-5	0
22.75	2900	>5	0
22.75	3100	0-5	0
22.75	3300	0-5	0
22.75	3500	0-5	0
22.75	3700	0-5	0
22.75	3900	0-5	0
22.75	4100	0-5	0
23.25	100	0-5	23.968077838420868
23.25	100	>5	249.1583595275879
23.25	300	0-5	0
23.25	300	>5	0
23.25	500	0-5	0
23.25	500	>5	0
23.25	700	0-5	18.26297378540039
23.25	700	>5	0
23.25	900	0-5	609.9616460800171
23.25	900	>5	109.78902435302734
23.25	1100	0-5	82.4090747833252
23.25	1100	>5	302.4356002807617
23.25	1300	0-5	72.67622756958008
23.25	1300	>5	14.289607048034668
23.25	1500	0-5	63.49049758911133
23.25	1500	>5	0
23.25	1700	0-5	47.24397277832031
23.25	1700	>5	78.56396484375
23.25	1900	0-5	0
23.25	1900	>5	0
23.25	2100	0-5	0
23.25	2100	>5	0
23.25	2300	0-5	0
23.25	2300	>5	0
23.25	2500	0-5	0
23.25	2700	0-5	621.4887313842773
23.25	2700	>5	0
23.25	2900	0-5	12.885468482971191
23.25	3100	0-5	0
23.25	3100	>5	0
23.25	3300	0-5	0
23.25	3500	0-5	0
23.25	3500	>5	0
23.25	3700	0-5	0
23.25	3900	0-5	0
23.25	3900	>5	0
23.25	4100	0-5	0
23.75	100	0-5	217.9583728313446
23.75	100	>5	2108.8891077041626
23.75	300	0-5	0
23.75	300	>5	88.03759002685547
23.75	500	0-5	0
23.75	500	>5	0
23.75	700	0-5	51.51806354522705
23.75	700	>5	0
23.75	900	0-5	335.18793165683746
23.75	900	>5	496.9522065371275
23.75	1100	0-5	962.9847412109375
23.75	1100	>5	149.06666946411133
23.75	1300	0-5	133.83874702453613
23.75	1300	>5	294.1471538543701
23.75	1500	0-5	25.31416606903076
23.75	1500	>5	0
23.75	1700	0-5	26.88839155435562
23.75	1700	>5	0
23.75	1900	0-5	12.067556381225586
23.75	1900	>5	0
23.75	2100	0-5	49.68007564544678
23.75	2100	>5	0
23.75	2300	0-5	0
23.75	2300	>5	0
23.75	2500	0-5	376.15435791015625
23.75	2700	0-5	228.1909942626953
23.75	2700	>5	326.7735595703125
23.75	2900	0-5	0
23.75	2900	>5	0
23.75	3100	0-5	0
23.75	3300	0-5	0
23.75	3500	0-5	0
23.75	3500	>5	0
23.75	3700	0-5	0
23.75	3900	0-5	0
23.75	3900	>5	0
23.75	4100	0-5	0
24.25	100	0-5	0
24.25	100	>5	255.30391311645508
24.25	300	0-5	5.458620071411133
24.25	300	>5	0
24.25	500	0-5	245.15579223632812
24.25	500	>5	0
24.25	700	0-5	103.06329441070557
24.25	700	>5	0
24.25	900	0-5	4052.7176132798195
24.25	900	>5	51.49795150756836
24.25	1100	0-5	251.4464259147644
24.25	1100	>5	160.00275802612305
24.25	1300	0-5	170.19422340393066
24.25	1300	>5	0
24.25	1500	0-5	76.46416357159615
24.25	1500	>5	0
24.25	1700	0-5	79.2922134399414
24.25	1700	>5	683.3152542114258
24.25	1900	0-5	636.8497219085693
24.25	1900	>5	0.49626678228378296
24.25	2100	0-5	171.22155505418777
24.25	2100	>5	203.3199553489685
24.25	2300	0-5	154.81970024108887
24.25	2300	>5	25.820383071899418
24.25	2500	0-5	1660.1036529541016
24.25	2500	>5	3433.3607635498047
24.25	2700	0-5	1133.7682542800903
24.25	2700	>5	143.2782440185547
24.25	2900	0-5	0
24.25	2900	>5	0
24.25	3100	0-5	318.9652404785156
24.25	3100	>5	0
24.25	3300	0-5	0
24.25	3500	0-5	0
24.25	3500	>5	0
24.25	3700	0-5	0
24.25	3900	0-5	0
24.25	3900	>5	0
24.25	4100	0-5	0
24.25	4100	>5	0
24.75	100	0-5	0
24.75	300	0-5	0
24.75	300	>5	0
24.75	500	0-5	16.40587615966797
24.75	500	>5	90.80499267578125
24.75	700	0-5	664.5373764038086
24.75	700	>5	51.115478515625
24.75	900	0-5	103.42271423339844
24.75	900	>5	690.0933909416199
24.75	1100	0-5	376.0623207092285
24.75	1100	>5	1895.8784790039062
24.75	1300	0-5	33.76296138763428
24.75	1300	>5	11.692266464233398
24.75	1500	0-5	126.73524284362793
24.75	1500	>5	203.06587821245193
24.75	1700	0-5	34.23374271392822
24.75	1700	>5	944.67364501953125
24.75	1900	0-5	1551.2909221798182
24.75	1900	>5	1486.6795654296875
24.75	2100	0-5	923.4510385990143
24.75	2100	>5	2127.6679220199585
24.75	2300	0-5	326.8267650604248
24.75	2300	>5	4086.4465560913086
24.75	2500	0-5	1389.974841594696
24.75	2500	>5	1985.166748046875
24.75	2700	0-5	0
24.75	2700	>5	0
24.75	2900	0-5	38.471134185791016
24.75	2900	>5	0
24.75	3100	0-5	15.575517654418944
24.75	3100	>5	0
24.75	3300	0-5	90.55513763427734
24.75	3300	>5	0
24.75	3500	0-5	0
24.75	3500	>5	0
24.75	3700	0-5	0
24.75	3700	>5	0
24.75	3900	0-5	0
24.75	3900	>5	0
24.75	4100	0-5	0
25.25	300	0-5	0
25.25	300	>5	57.74448776245117
25.25	500	0-5	50.008318185806274
25.25	500	>5	15930.605250358582
25.25	700	0-5	0
25.25	700	>5	14021.085144042969
25.25	900	0-5	1229.7871856689453
25.25	900	>5	6063.258668899536
25.25	1100	0-5	536.1309642791748
25.25	1100	>5	1212.9529581069946
25.25	1300	0-5	475.06246185302734
25.25	1300	>5	5899.241031169891
25.25	1500	0-5	277.61062693595886
25.25	1500	>5	7427.000473022461
25.25	1700	0-5	741.766185760498
25.25	1700	>5	8064.693992614746
25.25	1900	0-5	3490.353695243597
25.25	1900	>5	4537.646107673645
25.25	2100	0-5	2113.3414220809937
25.25	2100	>5	235.3477020263672
25.25	2300	0-5	55.18962001800537
25.25	2300	>5	0
25.25	2500	0-5	14.5305814743042
25.25	2500	>5	0
25.25	2700	0-5	109.3283920288086
25.25	2700	>5	0
25.25	2900	0-5	312.65647888183594
25.25	2900	>5	8.817206382751465
25.25	3100	0-5	189.6002236008644
25.25	3300	0-5	308.4970471858978
25.25	3300	>5	0
25.25	3500	0-5	2177.4159660339355
25.25	3500	>5	0
25.25	3700	0-5	923.3951263427734
25.25	3900	0-5	241.00854301452637
25.25	4100	0-5	0
25.75	300	0-5	0
25.75	300	>5	7.434619903564453
25.75	500	0-5	21.573570251464844
25.75	500	>5	8504.414318084717
25.75	700	0-5	0
25.75	700	>5	82.52310943603516
25.75	900	0-5	613.8902407288551
25.75	900	>5	67.96933078765869
25.75	1100	0-5	21.934194564819336
25.75	1100	>5	109.98143815994263
25.75	1300	0-5	607.3118896484375
25.75	1300	>5	0
25.75	1500	0-5	699.5859088897705
25.75	1500	>5	0
25.75	1700	0-5	253.48710823059082
25.75	1700	>5	0
25.75	1900	0-5	580.7538051605225
25.75	1900	>5	0
25.75	2100	0-5	2720.311156272888
25.75	2100	>5	0
25.75	2300	0-5	1256.7417602539062
25.75	2300	>5	0
25.75	2500	0-5	780.0233335494995
25.75	2700	0-5	137.14157485961914
25.75	2700	>5	0
25.75	2900	0-5	964.1733808517456
25.75	2900	>5	0
25.75	3100	0-5	2279.5229358673096
25.75	3100	>5	0
25.75	3300	0-5	711.57281494140625
25.75	3300	>5	0
25.75	3500	0-5	310.4961700439453
25.75	3500	>5	0
25.75	3700	0-5	4632.585354804993
25.75	3700	>5	0
25.75	3900	0-5	0
25.75	4100	0-5	0
25.75	4100	>5	0
26.25	500	0-5	0
26.25	700	0-5	18.63351821899414
26.25	700	>5	0
26.25	900	0-5	191.01414489746097
26.25	900	>5	3000.688982963562
26.25	1100	0-5	1878.1839759349823
26.25	1100	>5	1938.9270312786102
26.25	1300	0-5	78.57920837402344
26.25	1300	>5	23.56268882751465
26.25	1500	0-5	0
26.25	1500	>5	947.4412317276001
26.25	1700	0-5	40.421053886413574
26.25	1700	>5	101.17041778564452
26.25	1900	0-5	422.94245529174805
26.25	1900	>5	0
26.25	2100	0-5	5197.960216999054
26.25	2100	>5	191.72336959838867
26.25	2300	0-5	1089.8866731524467
26.25	2300	>5	0
26.25	2500	0-5	86.70455360412598
26.25	2500	>5	0
26.25	2700	0-5	1619.3649520874023
26.25	2700	>5	0
26.25	2900	0-5	5662.724875450134
26.25	2900	>5	0
26.25	3100	0-5	7556.0965394973755
26.25	3100	>5	0
26.25	3300	0-5	1331.6954898834229
26.25	3300	>5	197.7738037109375
26.25	3500	0-5	24001.035850524902
26.25	3700	0-5	15052.900144577026
26.25	3900	0-5	0
26.25	3900	>5	0
26.25	4100	0-5	0
26.75	500	0-5	0
26.75	700	0-5	26.700918197631836
26.75	700	>5	602.5770225524902
26.75	900	0-5	696.9776420593262
26.75	900	>5	11233.611961126328
26.75	1100	0-5	1041.9817790985107
26.75	1100	>5	975.165979385376
26.75	1300	0-5	858.5234680175781
26.75	1300	>5	2746.4727058410645
26.75	1500	0-5	1695.4650039672852
26.75	1500	>5	1335.8751831054688
26.75	1700	0-5	311.1964111328125
26.75	1700	>5	0
26.75	1900	0-5	0
26.75	1900	>5	0
26.75	2100	0-5	61.30830192565918
26.75	2100	>5	0
26.75	2300	0-5	622.742048561573
26.75	2300	>5	31.045459747314453
26.75	2500	0-5	9784.972467422485
26.75	2500	>5	0
26.75	2700	0-5	93.15637969970705
26.75	2700	>5	0
26.75	2900	0-5	0
26.75	2900	>5	739.107666015625
26.75	3100	0-5	0
26.75	3100	>5	0
26.75	3300	0-5	0
26.75	3300	>5	0
26.75	3500	0-5	0
26.75	3500	>5	0
26.75	3700	0-5	0
26.75	3900	0-5	0
26.75	4100	0-5	0
27.25	500	0-5	0
27.25	700	0-5	0
27.25	700	>5	12.45887279510498
27.25	900	0-5	156.7103385925293
27.25	900	>5	92.47386169433594
27.25	1100	0-5	18.52220916748047
27.25	1100	>5	2859.767578125
27.25	1300	0-5	129.69679260253906
27.25	1300	>5	60.15877437591553
27.25	1500	0-5	490.4269733428955
27.25	1500	>5	1607.093807220459
27.25	1700	0-5	434.89734649658203
27.25	1700	>5	1248.59619140625
27.25	1900	0-5	0
27.25	1900	>5	17778.844692230225
27.25	2100	0-5	9.633814811706545
27.25	2100	>5	1015.0831527709961
27.25	2300	0-5	983.1080236434937
27.25	2300	>5	3112.158447265625
27.25	2500	0-5	7649.892325401306
27.25	2500	>5	116.84823799133301
27.25	2700	0-5	6113.95133972168
27.25	2700	>5	0
27.25	2900	0-5	398.0657687783241
27.25	3100	0-5	0
27.25	3300	0-5	0
27.25	3500	0-5	0
27.25	3700	0-5	0
27.25	3900	0-5	0
27.25	4100	0-5	0
27.75	500	0-5	0
27.75	500	>5	16.746580123901367
27.75	700	0-5	123.36153030395508
27.75	700	>5	294.4116516113281
27.75	900	0-5	438.3647766113281
27.75	900	>5	0
27.75	1100	0-5	92.19408416748047
27.75	1100	>5	5748.329254150391
27.75	1300	0-5	0
27.75	1300	>5	7640.774681091309
27.75	1500	0-5	6525.336774349213
27.75	1500	>5	0
27.75	1700	0-5	1880.5139541625977
27.75	1700	>5	669.04498291015625
27.75	1900	0-5	1241.823383808136
27.75	1900	>5	2440.0423583984375
27.75	2100	0-5	324.3675537109375
27.75	2100	>5	373.0133972167969
27.75	2300	0-5	0
27.75	2300	>5	50.186248779296875
27.75	2500	0-5	25.48144245147705
27.75	2500	>5	50.68564224243164
27.75	2700	0-5	0
27.75	2700	>5	0
27.75	2900	0-5	0
27.75	3100	0-5	0
27.75	3300	0-5	0
27.75	3500	0-5	0
27.75	3700	0-5	0
27.75	3900	0-5	0
27.75	4100	0-5	0
28.25	500	0-5	0
28.25	700	0-5	0
28.25	700	>5	0
28.25	900	0-5	227.0767517089844
28.25	900	>5	2539.41259765625
28.25	1100	0-5	1039.7330932617188
28.25	1100	>5	14.208897590637209
28.25	1300	0-5	0
28.25	1300	>5	0
28.25	1500	0-5	130.77557373046875
28.25	1500	>5	543.7763671875
28.25	1700	0-5	173.98193359375
28.25	1700	>5	840.1091690063477
28.25	1900	0-5	0
28.25	1900	>5	0
28.25	2100	0-5	0
28.25	2100	>5	0
28.25	2300	0-5	0
28.25	2300	>5	0
28.25	2500	0-5	0
28.25	2500	>5	0
28.25	2700	0-5	0
28.25	2900	0-5	0
28.25	3100	0-5	0
28.25	3300	0-5	0
28.25	3500	0-5	0
28.25	3700	0-5	0
28.25	3900	0-5	0
28.25	4100	0-5	0
28.75	300	0-5	0
28.75	500	0-5	0
28.75	700	0-5	0
28.75	900	0-5	0
28.75	900	>5	0
28.75	1300	0-5	0
28.75	1300	>5	0
28.75	1500	0-5	204.9855833053589
28.75	1500	>5	0
28.75	1700	0-5	137.24031257629395
28.75	1900	0-5	0
28.75	2100	0-5	0
28.75	2100	>5	0
28.75	2300	0-5	0
28.75	2500	0-5	0
28.75	3500	0-5	0
28.75	3700	0-5	0
29.25	300	0-5	0
29.25	500	0-5	0
