# Supplementary material for: Socio-economic factors constrain climate change adaptation in a tropical export crop
Source: Nat Food. 2025 Mar 6;6(4):343–52. doi: 10.1038/s43016-025-01130-1 (PMC12018255; doi:10.1038/s43016-025-01130-1)
Supplement: Supplementary file 6 — GeoTIFF image file and category table (CSV). [file 43016_2025_1130_MOESM6_ESM.zip › Fig4b_codes.csv]

id	banana
0	o-c-f-
1	o-c-f+
10	o-c+f-
11	o-c+f+
100	o+c-f-
101	o+c-f+
110	o+c+f-
111	o+c+f+
