# Supplementary material for: Socio-economic factors constrain climate change adaptation in a tropical export crop
Source: Nat Food. 2025 Mar 6;6(4):343–52. doi: 10.1038/s43016-025-01130-1 (PMC12018255; doi:10.1038/s43016-025-01130-1)
Supplement: Supplementary file 7 — GeoTIFF image file and category table (CSV). [file 43016_2025_1130_MOESM7_ESM.zip › Fig5ab.csv]

clim	period	median	lwrq	uprq
prec	current	1479	1189	1965
prec	future	1452.1	1181.5	1895
tavg	current	26	25	26.8
tavg	future	28.4	27.3	29.2
