# Supplementary material for: Socio-economic factors constrain climate change adaptation in a tropical export crop
Source: Nat Food. 2025 Mar 6;6(4):343–52. doi: 10.1038/s43016-025-01130-1 (PMC12018255; doi:10.1038/s43016-025-01130-1)
Supplement: Supplementary file 8 — GeoTIFF image file and category table (CSV). [file 43016_2025_1130_MOESM8_ESM.csv]

ban	country	lwrq	med	uprq
1366.7118101119995	Argentina	0.36576887404298114	0.38512276951795277	0.38703925059817407
2166.7145767211914	Belize	-0.2598941669196285	-0.24418465537775325	-0.18141250546319737
3376.0970402359962	Bolivia	-0.06512866005376039	-0.03766118320719747	-0.026868665044882167
44890.7742023617	Brazil	-0.04648995326920147	0.16530613197198957	0.3394126992338704
33898.20590853691	Colombia	-0.9240282060491118	-0.7607741516367106	-0.5339729804919238
52025.64180588722	Costa Rica	-0.23104021863545143	-0.176890574750455	-0.11504699828639897
803.8442058563232	Cuba	0.04996281476122133	0.04996281476122133	0.1411687353938339
7167.058889389038	Dominican Republic	-0.3780385775132057	-0.3487087979356951	-0.3060618418745028
102042.17674098909	Ecuador	0.06844394140774213	0.16103211917339655	0.21030219048968257
13.780553817749023	El Salvador	-0.3443429426604785	-0.3443429426604785	-0.3443429426604785
11.945043563842773	Guadeloupe	0.3129459440433802	0.3129459440433802	0.3129459440433802
44257.43824976683	Guatemala	-0.8944707884047481	-0.8548634756494397	-0.669565381590993
11611.882477760315	Honduras	-0.7249234640654907	-0.5764671004492388	-0.37550301199957803
25.739265501499176	Jamaica	0.308869817233387	0.32273364333254323	0.3574202743675648
285.64445400238037	Martinique	-0.19051528132558604	-0.19051528132558604	-0.030921205135861662
29136.57320332527	Mexico	-0.6598819203340096	-0.6040776699635078	-0.34302594673137676
2315.0939688682556	Nicaragua	-0.8289266641720299	-0.8289266641720299	-0.8194295224537705
6634.644735336304	Panama	-0.2712079788343107	-0.2575265204583689	-0.15745987996425123
170.37710237503052	Paraguay	0.4261705220711467	0.4772743757555069	0.4832815037186135
3238.5648822188377	Peru	0	0.00965248606156264	0.015924468429204426
89.56816291809082	Puerto Rico	0.13920881858139605	0.19351115146197295	0.24781348434254985
18.570968627929688	Saint Lucia	-0.1568724908532798	-0.1568724908532798	-0.1568724908532798
48.91725158691406	Suriname	-0.8917630901618164	-0.8917630901618164	-0.8917630901618164
715.3017036914825	Venezuela	-0.3374604569116725	0	0.12145896091894942
