# Supplementary material for: Socio-economic factors constrain climate change adaptation in a tropical export crop
Source: Nat Food. 2025 Mar 6;6(4):343–52. doi: 10.1038/s43016-025-01130-1 (PMC12018255; doi:10.1038/s43016-025-01130-1)
Supplement: Supplementary file 9 — Statistical source data (CSV). [file 43016_2025_1130_MOESM9_ESM.csv]

Country	Code	Region	ha	FAO_banana	FAO_plantain	FAO_total	FAO_export	FAO_production	Export_fraction
Antigua and Barbuda	Ant	Car	0	39	0	39	0	70.49	0
Argentina	Arg	SAm	1366.7	8406	0	8406	0	176216.43	0
Bahamas	Bah	Car	0	416	25	441	0	10127.51	0
Barbados	Bar	Car	0	178	0	178	0	1012.17	0
Belize	Bel	CAM	2166.7	3036	394	3430	85930	85603	1.004
Bolivia	Bol	SAm	3872.6	20103	41501	61604	109349	301255	0.363
Brazil	Bra	SAm	44890.8	462026	0	462026	78944	6831874	0.012
Colombia	Col	SAm	33898.2	105609	250575	356184	1896091	2914419	0.651
Costa Rica	Cos	CAM	53152.7	51622	6334	57956	2382317	2249400.3	1.059
Cuba	Cub	Car	803.8	69949	0	69949	0	283047	0
Dominica	Dom	Car	0	2770	723	3493	336	21336.28	0.016
Dominican Republic	DoR	Car	7167.1	28861	48977	77838	393516	1209268.37	0.325
Ecuador	Ecu	SAm	102091	183347	135813	319160	6667584	6583477	1.013
El Salvador	ElS	CAM	13.8	966	1881	2847	0	12208	0
Grenada	Gre	Car	0	226	0	226	2	3779	0.001
Guatemala	Gut	CAM	47479.4	69264	8738	78002	2585781	3911126	0.661
Guyana	Guy	SAm	14.6	571	3226	3797	3	17133.94	0
Haiti	Hai	Car	0	58167	38194	96361	0	267157.06	0
Honduras	Hon	CAM	11983.5	14303	7833	22136	593401	636152.8	0.933
Jamaica	Jam	Car	25.7	8376	2383	10759	647	63653	0.01
Mexico	Mex	CAM	34902.7	79593	0	79593	571919	2399490	0.238
Nicaragua	Nic	CAM	2315.1	1867	15891	17758	140441	98773	1.422
Panama	Pan	CAM	10224.8	7000	17627	24627	611832	365000	1.676
Paraguay	Par	SAm	170.4	8738	0	8738	66730	89996	0.741
Peru	Per	SAm	3238.6	175407	0	175407	221823	2252171.5	0.098
Puerto Rico	Pue	Car	89.6	1551	3445	4996	0	75595.49	0
Saint Lucia	Slu	Car	18.6	357	137	494	10162	16182	0.628
Saint Vincent and the Grenadines	SVG	Car	0	6117	154	6271	2512	60442.87	0.042
Suriname	Sur	SAm	48.9	1051	471	1522	6091	24820	0.245
Trinidad and Tobago	TTo	Car	0	1026	1498	2524	16	3439.57	0.005
Venezuela	Ven	SAm	715.3	39196	64258	103454	95	508615	0
