# Supplementary material for: Socio-economic factors constrain climate change adaptation in a tropical export crop
Source: Nat Food. 2025 Mar 6;6(4):343–52. doi: 10.1038/s43016-025-01130-1 (PMC12018255; doi:10.1038/s43016-025-01130-1)
Supplement: Supplementary file 10 — Statistical source data (CSV). [file 43016_2025_1130_MOESM10_ESM.csv]

	prec	psea	tavg	tmax	tmin	tsea	tdir	tiso
prec	1	-0.299187781323458	0.164203072003154	0.00553554044878804	0.280481660929037	-0.263353479660928	-0.290416285069527	0.113129424362983
psea	-0.299187781323458	1	0.0181659625409367	0.108364225045055	-0.00471108634035864	0.00783537551019844	0.290240463182604	0.139660554658833
tavg	0.164203072003154	0.0181659625409367	1	0.563399647474606	0.60303081893882	-0.32611319079504	-0.00318258141792923	0.335557167666482
tmax	0.00553554044878804	0.108364225045055	0.563399647474606	1	0.211256237664102	-0.1859535800567	0.358375147095841	0.0136259267697029
tmin	0.280481660929037	-0.00471108634035864	0.60303081893882	0.211256237664102	1	-0.420434717663175	-0.356540285949976	0.519547343266445
tsea	-0.263353479660928	0.00783537551019844	-0.32611319079504	-0.1859535800567	-0.420434717663175	1	0.0180304162999582	-0.554065474140495
tdir	-0.290416285069527	0.290240463182604	-0.00318258141792923	0.358375147095841	-0.356540285949976	0.0180304162999582	1	-0.0998007608576085
tiso	0.113129424362983	0.139660554658833	0.335557167666482	0.0136259267697029	0.519547343266445	-0.554065474140495	-0.0998007608576085	1
