# Supplementary material for: Socio-economic factors constrain climate change adaptation in a tropical export crop
Source: Nat Food. 2025 Mar 6;6(4):343–52. doi: 10.1038/s43016-025-01130-1 (PMC12018255; doi:10.1038/s43016-025-01130-1)
Supplement: Supplementary file 11 — GeoTIFF image files. [file 43016_2025_1130_MOESM11_ESM.zip]

Archive with 16 entries (16 files):
- EDFig5_crop.tif
- __MACOSX/._EDFig5_crop.tif
- EDFig5_DEM.tif
- __MACOSX/._EDFig5_DEM.tif
- EDFig5_pH.tif
- __MACOSX/._EDFig5_pH.tif
- EDFig5_popdens.tif
- __MACOSX/._EDFig5_popdens.tif
- EDFig5_portdist.tif
- __MACOSX/._EDFig5_portdist.tif
- EDFig5_prec.tif
- __MACOSX/._EDFig5_prec.tif
- EDFig5_tavg.tif
- __MACOSX/._EDFig5_tavg.tif
- EDFig5_tsea.tif
- __MACOSX/._EDFig5_tsea.tif
