# Supplementary material for: Socio-economic factors constrain climate change adaptation in a tropical export crop
Source: Nat Food. 2025 Mar 6;6(4):343–52. doi: 10.1038/s43016-025-01130-1 (PMC12018255; doi:10.1038/s43016-025-01130-1)
Supplement: Supplementary file 12 — GeoTIFF image file and category table (CSV). [file 43016_2025_1130_MOESM12_ESM.zip]

Archive with 4 entries (4 files):
- EDFig6_codes.csv
- __MACOSX/._EDFig6_codes.csv
- EDFig6.tif
- __MACOSX/._EDFig6.tif
