# Supplementary material for: Socio-economic factors constrain climate change adaptation in a tropical export crop
Source: Nat Food. 2025 Mar 6;6(4):343–52. doi: 10.1038/s43016-025-01130-1 (PMC12018255; doi:10.1038/s43016-025-01130-1)
Supplement: Supplementary file 13 — GeoTIFF image files. [file 43016_2025_1130_MOESM13_ESM.zip]

Archive with 12 entries (12 files):
- EDFig7_current.tif
- __MACOSX/._EDFig7_current.tif
- EDFig7_SSP1.tif
- __MACOSX/._EDFig7_SSP1.tif
- EDFig7_SSP2.tif
- __MACOSX/._EDFig7_SSP2.tif
- EDFig7_SSP3.tif
- __MACOSX/._EDFig7_SSP3.tif
- EDFig7_SSP4.tif
- __MACOSX/._EDFig7_SSP4.tif
- EDFig7_SSP5.tif
- __MACOSX/._EDFig7_SSP5.tif
