# Supplementary material for: Socio-economic factors constrain climate change adaptation in a tropical export crop
Source: Nat Food. 2025 Mar 6;6(4):343–52. doi: 10.1038/s43016-025-01130-1 (PMC12018255; doi:10.1038/s43016-025-01130-1)
Supplement: Supplementary file 14 — Statistical source data (CSV). [file 43016_2025_1130_MOESM14_ESM.csv]

Scenario	Popdens_med	Popdens_lwrq	Popdens_uprq	Tmax_med	Tmax_lwrq	Tmax_uprq
SSP1	18.838910756111147	8.504514607191087	55.12620463967323	33.241668701171875	32.45833206176758	34.11666488647461
SSP2	20.68099506855011	9.394200172424316	60.815361146926875	33.24166488647461	32.45833206176758	34.108333587646484
SSP3	23.484780074059962	10.257801344394684	71.1493812084198	33.25	32.45833206176758	34.11666488647461
SSP4	19.445179695487024	8.659926221370696	55.525863800048825	33.241668701171875	32.45833206176758	34.11666488647461
SSP5	17.842587003707887	8.014105806350708	52.51386583328247	33.241668701171875	32.45833206176758	34.11666488647461
current	23.962890625	9.892327308654785	66.162933349609375	30.82499885559082	30.159000396728516	31.59000015258789
